# Supplementary material for: Antiviral metabolite 3′-deoxy-3′,4′-didehydro-cytidine is detectable in serum and identifies acute viral infections including COVID-19
Source: Med. 2022 Mar 11;3(3):204–215.e6. doi: 10.1016/j.medj.2022.01.009 (PMC8801973; doi:10.1016/j.medj.2022.01.009)
Supplement: Methods S1. Supplementary items related to STAR Methods metabolite identification — Table 1. Targeted feature extraction related to STAR Methods metabolite identification. Figure 1. Tandem MS related to STAR Methods metabolite identification. Figure 2. Definitive identification of ddhC using a chemical standard related to STAR Methods metabolite identification. [file mmc2.zip]

Archive with 7 entries (6 files):
- Methods S1/
- Methods S1/Methods S1 Figure 2.docx
- __MACOSX/Methods S1/._Methods S1 Figure 2.docx
- Methods S1/Methods S1 Table 1.docx
- __MACOSX/Methods S1/._Methods S1 Table 1.docx
- Methods S1/Methods S1 Figure 1.docx
- __MACOSX/Methods S1/._Methods S1 Figure 1.docx
